# Supplementary material for: Machine Assisted Experimentation of Extrusion-Based Bioprinting Systems
Source: Micromachines (Basel). 2021 Jun 30;12(7):780. doi: 10.3390/mi12070780 (PMC8305959; doi:10.3390/mi12070780)
Supplement: Supplementary file 1 [file micromachines-12-00780-s001.zip]

Archive with 1 entries (1 files):
- micromachines-1251063-supplementary.pdf
